# Supplementary material for: Delta Opioid Peptide Targets Brain Microvascular Endothelial Cells Reducing Apoptosis to Relieve Hypoxia-Ischemic/Reperfusion Injury
Source: Pharmaceutics. 2022 Dec 23;15(1):46. doi: 10.3390/pharmaceutics15010046 (PMC9861451; doi:10.3390/pharmaceutics15010046)
Supplement: Supplementary file 1 [file pharmaceutics-15-00046-s001.zip]

Archive with 1 entries (1 files):
- pharmaceutics-2023725-supplementary.pdf
